# Supplementary material for: Aedes aegypti Beta-1,3-Glucan-Binding Protein Inhibits Dengue and ZIKA Virus Replication
Source: Biomedicines. 2024 Jan 1;12(1):88. doi: 10.3390/biomedicines12010088 (PMC10812959; doi:10.3390/biomedicines12010088)
Supplement: Supplementary file 1 [file biomedicines-12-00088-s001.zip]

Archive with 1 entries (1 files):
- biomedicines-2742288-supplementary.pdf
